# Supplementary material for: The nasty neighbor effect in humans
Source: Sci Adv. 2024 Jun 26;10(26):eadm7968. doi: 10.1126/sciadv.adm7968 (PMC11204206; doi:10.1126/sciadv.adm7968)
Supplement: Supplementary file 2 — Data S1 [file sciadv.adm7968_data_s1.zip]

Archive with 13 entries (12 files):
- data&codeR/
- data&codeR/.Rhistory
- data&codeR/all.Rda
- data&codeR/Code_revision.R
- data&codeR/data_study1.Rda
- data&codeR/data_study2.Rda
- data&codeR/data_study3.Rda
- data&codeR/data_study4.Rda
- data&codeR/data_study5.Rda
- data&codeR/data_study5long.Rda
- data&codeR/df3.Rda
- data&codeR/long.Rda
- data&codeR/return_study4.Rda
