# Supplementary material for: The nasty neighbor effect in humans
Source: Sci Adv. 2024 Jun 26;10(26):eadm7968. doi: 10.1126/sciadv.adm7968 (PMC11204206; doi:10.1126/sciadv.adm7968)
Supplement: Supplementary file 2 — Data S1 [file sciadv.adm7968_data_s1.zip › data&codeR/Code_revision.R]

###################################
############ STUDY 1 ##############
###################################
library(esc)
library(metafor)
library(dplyr)
library(ggplot2)
library(countrycode)
library(effects)
library(lme4)
library(lmerTest)


load("data_study1.Rda")

### Investment = conflict investments
### Ingr_fav = ingroup vs outgroup/stranger
### Out_der = outgroup vs stranger
### country = country of the participant
### id = participant id
### att_def_within = attack vs defense role
### countriesT_iso3 = country of the opponent

library(dplyr)

# Recode the levels to have nasty neighbor effect as a positive estimate
data_study1 <- data_study1 %>%
  mutate(Ingr_fav = recode(Ingr_fav, "Other" = "BOthers"))

# Check the updated levels
levels(data_study1$Ingr_fav)

# Recode the variable to change reference category
data_study1$Ingr_fav <- relevel(data_study1$Ingr_fav, ref = "BOthers")


## Ingroup vs outgroup/stranger

m1 <-  lmer(investment~Ingr_fav+(1|id)+(1|country), data=data_study1[data_study1$att_def_within=="Attack",])
m2 <-  lmer(investment~Ingr_fav+(1|id)+(1|country), data=data_study1[data_study1$att_def_within=="Defense",])

summary(m2)

## robustness check with country of the opponent as random intercept

m1_r <-  lmer(investment~Ingr_fav+(1|id)+(1|country)+(1|countriesT_iso3), data=data_study1[data_study1$att_def_within=="Attack",])
m2_r <-  lmer(investment~Ingr_fav+(1|id)+(1|country) +(1|countriesT_iso3), data=data_study1[data_study1$att_def_within=="Defense",])

summary(m1_r)
summary(m2_r)

### robustness check within-subjects
wide_data5 <- reshape2::dcast(data_study1[data_study1$att_def_within=="Attack", ], id + countryiso3 ~ Ingr_fav, value.var = "investment", fun.aggregate = mean)
wide_data6 <- reshape2::dcast(data_study1[data_study1$att_def_within=="Defense", ], id + countryiso3 ~ Ingr_fav, value.var = "investment", fun.aggregate = mean)

library(data.table)

longer_again1 <- melt(setDT(wide_data5), id.vars = c("id", "countryiso3"), variable.name = "Ingr_fav")
longer_again2 <- melt(setDT(wide_data6), id.vars = c("id", "countryiso3"), variable.name = "Ingr_fav")

longer_again1$Ingr_fav <- relevel(data_study1$Ingr_fav, ref = "BOthers")
longer_again2$Ingr_fav <- relevel(data_study1$Ingr_fav, ref = "BOthers")

m1_r2 <-  lmer(value~Ingr_fav+(1|id)+(1|countryiso3), data=longer_again1)
m2_r2 <-  lmer(value~Ingr_fav+(1|id)+(1|countryiso3), data=longer_again2)


###
data_study1$countryiso3
## Outgroup vs stranger
m3 <-  lmer(investment~Out_der+(1|id)+(1|country), data=data_study1[data_study1$att_def_within=="Attack",])
m4 <-  lmer(investment~Out_der+(1|id)+(1|country), data=data_study1[data_study1$att_def_within=="Defense",])

tab_S1 <- summary(m4)$coefficients
tab_S1 <- round(tab_S1, digits = 3)

## Model with controls
data_study1$gender <- as.factor(data_study1$gender)

m5 <-  lmer(investment~Ingr_fav*gender+Ingr_fav*ages+Ingr_fav*Education+(1|id)+(1|country), data=data_study1[data_study1$att_def_within=="Attack",])
m6 <-  lmer(investment~Ingr_fav*gender+Ingr_fav*ages+Ingr_fav*Education+(1|id)+(1|country), data=data_study1[data_study1$att_def_within=="Defense",])

summary(m5)
summary(m6)


## earnings

load("long.Rda")

m7 <-  lmer(value~earnings+(1|id)+(1|countryiso3), data=long[long$earnings=="earnings_attacker_ingroup" | long$earnings=="earnings_attacker_Outgstr",])
m8 <-  lmer(value~earnings+(1|id)+(1|countryiso3), data=long[long$earnings=="earnings_defender_ingroup" | long$earnings=="earnings_defender_Outgstr",])


## forest plot - FIGURE 1

load("all.Rda")


data <- esc_mean_sd(grp1m = all$Ingroup_attack, 
                    grp1sd = all$Ingroup_attack_sd, 
                    grp1n = all$sample_size,
                    grp2m = all$OutStr_attack, 
                    grp2sd = all$OutStr_attack_sd, 
                    grp2n = all$sample_size,
                    r = all$Ingroup_fav_att_cor,
                    es.type = "d", 
                    study = all$countryiso3...1)

data <- as.data.frame(data)
res <- rma(yi = es, sei = se, data = data, measure = "GEN")

data3 <- esc_mean_sd(grp1m = all$Ingroup_defense, 
                     grp1sd = all$Ingroup_defense_sd, 
                     grp1n = all$sample_size,
                     grp2m = all$OutStr_defense, 
                     grp2sd = all$OutStr_defense_sd, 
                     grp2n = all$sample_size,
                     r = all$Ingroup_fav_def_cor,
                     es.type = "d", 
                     study = all$countryiso3...1)


data$country <- countrycode(data$study, origin = "iso3c", destination= 'country.name')
data3$country <- countrycode(data3$study, origin = "iso3c", destination= 'country.name')


data3 <- as.data.frame(data3)
res3 <- rma(yi = es, sei = se, data = data3, measure = "GEN")
summary(res3)

data$role <- "Compete decisions"
data3$role <- "Defense decisions"

data5 <- dplyr::bind_rows(data, data3)
data5$role <- as.factor(data5$role)

#define colours for dots and bars
dotCOLS = c("#f9b282","#a6d8f0")
barCOLS = c("#de6b35","#008fd5")


set_theme(
  base = theme_light(),
)


p <- ggplot(data5, aes(x=reorder(country,es), y=es, ymin=ci.lo, ymax=ci.hi,col=role,fill=role)) + 
  #specify position here
  geom_linerange(size=1.5,position=position_dodge(width = 0.5)) +
  geom_hline(yintercept=0, lty=2) +
  #specify position here too
  geom_point(size=3.5, shape=21, colour="white", stroke = 0.5,position=position_dodge(width = 0.5)) +
  scale_fill_manual(values=barCOLS)+
  scale_color_manual(values=dotCOLS)+
  scale_x_discrete(name="") +
  scale_y_continuous(name="Ingroup vs Outgroup/Stranger", limits = c(-0.25, 0.54)) +
  coord_flip() +
  theme( axis.text=element_text(size=14),
         axis.title=element_text(size=14,face="bold"),
         legend.position="none")

p

## bivariate country-level correlations  -- FIGURE S1

load("df3.Rda")

df3$Ingroup_fav_attack <- as.numeric(df3$Ingroup_fav_attack )
df3$Ingroup_fav_defense <- as.numeric(df3$Ingroup_fav_defense )
df3$globalization <- as.numeric(df3$globalization )
df3$GDP2019 <- as.numeric(df3$GDP2019 )
df3$rule_of_law_2 <- as.numeric(df3$rule_of_law_2 )
df3$government_effectiveness_2 <- as.numeric(df3$government_effectiveness_2 )
df3$historical_prevalence_pathogens <- as.numeric(df3$historical_prevalence_pathogens )
df3$Compatriotism <- as.numeric(df3$Compatriotism )

library(ggcorrplot)
require(corrplot)

a <- cor(df3, method = "pearson", use = "pairwise.complete.obs")

p.mat <- cor_pmat(df3)
colnames(a) <- c("Ingroup vs Outgroup/Stranger (attack)", "Ingroup vs Outgroup/Stranger (defense)",
                 "Globalization", "GDP p/c 2019", "Rule of law", 
                 "Government effectiveness", "Historical prevalence of pathogens", "Compatriotism")
rownames(a) <- c("Ingroup vs Outgroup/Stranger (attack)", "Ingroup vs Outgroup/Stranger (defense)",
                 "Globalization", "GDP p/c 2019", "Rule of law", 
                 "Government effectiveness", "Historical prevalence of pathogens", "Compatriotism")


png("cor_nasty2.png", width = 15, height = 15, units = 'in', res = 300)
corrplot(a, method = "number", tl.cex = 2, number.cex = 1.8, p.mat = p.mat)
dev.off()

?corrplot


### geographical & cultural distance

m9 <-  lmer(investment~ distwces_s+
                (1|id)+(1|country), 
              data=data_study1[data_study1$att_def_within=="Attack",])

## robustness check to exclude far away countries
m9_bis <-  lmer(investment~ distwces_s+
              (1|id)+(1|country), 
            data=data_study1[data_study1$att_def_within=="Attack" &data_study1$distwces_s < 0.62,])

summary(m9_bis)
m10 <-  lmer(investment~ distwces_s +
                 (1|id)+(1|country), 
               data=data_study1[data_study1$att_def_within=="Defense",])

## robustness check to exclude far away countries
m10_bis <-  lmer(investment~ distwces_s+
                  (1|id)+(1|country), 
                data=data_study1[data_study1$att_def_within=="Defense" &data_study1$distwces_s < 0.62,])

summary(m10_bis)

data_study1$cult_dis_complete_s <- scale(data_study1$cult_dis_complete)

m11 <-  lmer(investment~ cult_dis_complete_s+
                   (1|id)+(1|country), 
                 data=data_study1[data_study1$att_def_within=="Attack",])

m12 <-  lmer(investment~ cult_dis_complete_s+
                   (1|id)+(1|country), 
                 data=data_study1[data_study1$att_def_within=="Defense",])


m13 <-  lmer(investment~ cult_dis_complete_s+distwces_s+GDP2019_opponent_mean+
                (1|id)+(1|country), 
              data=data_study1[data_study1$att_def_within=="Defense",])


m14 <-  lmer(investment~ cult_dis_complete_s+distwces_s+GDP2019_opponent_mean+
                (1|id)+(1|country), 
              data=data_study1[data_study1$att_def_within=="Attack",])


###################################
############ STUDY 2 ##############
###################################
# pid = participant id
# role_iag = attack vs defense role
# tribe relation = kukuyu/luo pair vs luhya/kamba pair
# iad = conflict investments


load("data_study2.Rda")


data_study2$tribe_relation <- as.factor(data_study2$tribe_relation)  # 1 peaceful - 0 hostile
data_study2$role_iag <- as.factor(data_study2$role_iag) # 1 attack 0 defense
data_study2$membership_iag <- as.factor(data_study2$membership_iag) #1 ingroup 2 outgroup 3 stranger

data_study2$membership_iag <- as.numeric(data_study2$membership_iag)
data_study2$membership_iag2 <- ifelse(data_study2$membership_iag==3, 
                                         2, data_study2$membership_iag) 


data_study2$membership_iag <- as.numeric(data_study2$membership_iag)
data_study2$membership_iag3 <- ifelse(data_study2$membership_iag==1, 
                                         NA, data_study2$membership_iag) 


data_study2$membership_iag <- as.factor(data_study2$membership_iag) 
data_study2$membership_iag2 <- as.factor(data_study2$membership_iag2) 
data_study2$membership_iag3 <- as.factor(data_study2$membership_iag3) 

# iad = conflict investments
# Recode the variable to change reference category
data_study2$membership_iag2 <- relevel(data_study2$membership_iag2, ref = "2")

m15 <- lmer(iad~membership_iag2+tribe_relation+(1|pid), data=data_study2[data_study2$role_iag=="1",]) 
m16 <- lmer(iad~membership_iag2+tribe_relation+(1|pid), data=data_study2[data_study2$role_iag=="0",]) 
summary(m16)

m17 <- lmer(iad~membership_iag3+(1|pid), data=data_study2[data_study2$role_iag=="1",]) 
m18 <- lmer(iad~membership_iag3+(1|pid), data=data_study2[data_study2$role_iag=="0",]) 

data_study2$iad_newmetric <- ((data_study2$iad)*10)/600 ## to compare estimates across studies

m15_ <- lmer(iad_newmetric~membership_iag2+tribe_relation+(1|pid), data=data_study2[data_study2$role_iag=="1",]) 
m16_ <- lmer(iad_newmetric~membership_iag2+tribe_relation+(1|pid), data=data_study2[data_study2$role_iag=="0",]) 

summary(m16_)
m17_ <- lmer(iad_newmetric~membership_iag3+(1|pid), data=data_study2[data_study2$role_iag=="1",]) 
m18_ <- lmer(iad_newmetric~membership_iag3+(1|pid), data=data_study2[data_study2$role_iag=="0",]) 


###################################
############ STUDY 3 ##############
###################################


load("data_study3.Rda")                   

## trans1 = conflict investments
## contr2 =  ingroup vs outgroup/stranger
## contr = ingroup vs outgroup vs stranger
## ID_num = subject id

data_study3$contr2 <- as.factor(data_study3$contr2)
data_study3$contr2 <- relevel(data_study3$contr2, ref = "rest")

m19 <- lmer(trans1~contr2+(1|ID_num), data=data_study3[data_study3$role=="Attack",])  

m20 <- lmer(trans1~contr2+(1|ID_num), data=data_study3[data_study3$role=="Defense",])  

summary(m20)

m21 <- lmer(trans1~distwces_s+(1|ID_num), data=data_study3[data_study3$role=="Attack",])  
m22 <- lmer(trans1~distwces_s+(1|ID_num), data=data_study3[data_study3$role=="Defense",])  
m23 <- lmer(trans1~cult_dis_complete+(1|ID_num), data=data_study3[data_study3$role=="Attack",])  
m24 <- lmer(trans1~cult_dis_complete+(1|ID_num), data=data_study3[data_study3$role=="Defense",])  


data_study3$contr3 <- ifelse((data_study3$contr=="Ingroup"), NA,  data_study3$contr)

data_study3$contr3<-as.factor(data_study3$contr3)
m25 <- lmer(trans1~contr3+(1|ID_num), data=data_study3[data_study3$role=="Attack",])
m26 <- lmer(trans1~contr3+(1|ID_num), data=data_study3[data_study3$role=="Defense",])  


##interactions

mx_int2a <- lmer(trans1~contr2*perceived_status_ingroup+(1|ID_num), data=data_study3)  
mx_int1a <- lmer(trans1~contr2*perceived_status_outgroup+(1|ID_num), data=data_study3)  
mx_int3a <- lmer(trans1~contr2*perceived_scarcity+(1|ID_num), data=data_study3)  
mx_int4a <- lmer(trans1~contr2*rep_concern_ingroup+(1|ID_num), data=data_study3)  
mx_int5a <- lmer(trans1~contr2*rep_concern_outroup+(1|ID_num), data=data_study3)  
mx_int7a <- lmer(trans1~contr2*Generosity_gps_1+(1|ID_num), data=data_study3)  
mx_int8a <- lmer(trans1~contr2*Generosity_gps2+(1|ID_num), data=data_study3)  
mx_int9a <- lmer(trans1~contr2*risk_preferences_1+(1|ID_num), data=data_study3)  
mx_int10a <- lmer(trans1~contr2*Identity2+(1|ID_num), data=data_study3)  

summary(mx_int2a)


library(mediation)
detach("package:lmerTest", unload=TRUE)


med.fit <- lmer(expectations ~ contr2 + (1|ID_num), data=data_study3)
out.fit <- lmer(trans1 ~ expectations + contr2 + (1|ID_num), data=data_study3)
medout <- mediate(med.fit, out.fit, treat ="contr2", mediator = "expectations", sims = 100,dropobs = TRUE, data = data.frame(data_study3))


med.fit2 <- lmer(similarity ~ contr2 + (1|ID_num), data=data_study3)
out.fit2 <- lmer(trans1 ~ similarity + contr2 + (1|ID_num), data=data_study3)
medout2 <- mediate(med.fit2, out.fit2, treat ="contr2", mediator = "similarity", sims = 100,dropobs = TRUE, data = data.frame(data_study3))


med.fit3 <- lmer(perceived_competition ~ contr2 + (1|ID_num), data=data_study3)
out.fit3 <- lmer(trans1 ~ perceived_competition + contr2 + (1|ID_num), data=data_study3)
medout3 <- mediate(med.fit3, out.fit3, treat ="contr2", mediator = "perceived_competition", sims = 100,dropobs = TRUE, data = data.frame(data_study3))


med.fit4 <- lmer(perceived_competition ~ contr2 + (1|ID_num), data=data_study3)
out.fit4 <- lmer(trans1 ~ perceived_competition + contr2 +similarity+expectations+ (1|ID_num), data=data_study3)
medout4 <- mediate(med.fit4, out.fit4, treat ="contr2", mediator = "perceived_competition", sims = 100,dropobs = TRUE, data = data.frame(data_study3))


#####################################################
################### STUDY 4 #########################
#####################################################

load("data_study4.Rda")

data_study4_trust <- data_study4[,c("Trust_argentina","Trust_brazil","Trust_China","Trust_Germany","Trust_Indonesia",
                                  "Trust_italy","Trust_Japan","Trust_Korea","Trust_Poland","Trust_Russia",
                                  "Trust_Spain","Trust_Taiwan2","Trust_Turkey","Trust_UnitedKingdom","Trust_UnitedStates","Trust_Unknown", "ID2")]


### convert the trust dataset in long format
library(data.table)

long_trust <- melt(setDT(data_study4_trust), id.vars = c("ID2"), variable.name = "trust")

long_trust$contr <- ifelse(long_trust$trust=="Trust_UnitedKingdom", "Ingroup", "others") 
long_trust$contr <- as.factor(long_trust$contr)
long_trust$contr <- relevel(long_trust$contr, ref = "others")


## test whether there is parochial trust
mx_TRUST <- lmer(value~contr+(1|ID2), data=long_trust)  


data_study4_return <- data_study4[, c("out_return", "return_uk_all",
                                    "return_unknown_all", "ID2")]


data_study4$overall_return <- rowMeans(data_study4[, c("out_return", "return_uk_all",
                                                     "return_unknown_all")])

library(data.table)

long_return <- melt(setDT(data_study4_return), id.vars = c("ID2"), variable.name = "return")

long_return$contr <- ifelse(long_return$return=="return_uk_all", "Ingroup", "others") 

long_return$contr <- as.factor(long_return$contr)
long_return$contr <- relevel(long_return$contr, ref = "others")

save(long_return, file = 'return_study4.Rda')
load('return_study4.Rda')

## test whether there is parochial trustworthiness
mx_RETURN <- lmer(value~contr+(1|ID2), data=long_return)  
summary(mx_RETURN)

data_study4_attack <- data_study4[,c("Arg_attack_dec_1","Braz_attack_dec_1","China_attack_dec_1","Germany_attack_dec_1","Indo_attack_dec_1",
                                   "Italy_attack_dec_1","Japan_attack_dec_1","Korea_attack_dec_1","Poland_attack_dec_1","Russia_attack_dec_1",
                                   "Spain_attack_dec_1","Taiwan_attack_dec_1","Turkey_attack_dec_1","UK_attack_dec_1","USA_attack_dec_1","Unknown_attack_dec_1", "ID","QualityCheck_2")]


data_study4_defense <- data_study4[,c("Arg_def_dec_1","Brazil_def_dec_1","China_def_dec_1","Germany_def_dec_1","Indonesia_def_dec_1",
                                    "Italy_def_dec_1","Japan_def_dec_1","Korea_def_dec_1","Poland_def_dec_1","Russia_def_dec_1",
                                    "Spain_def_dec_1","Taiw_def_dec_1","Turkey_def_dec_1","UK_def_dec_1","USA_def_dec_1","Unknown_def_dec_1", "ID", "QualityCheck_2")]

long_attack <- melt(setDT(data_study4_attack), id.vars = c("ID", "QualityCheck_2"), variable.name = "attack")

long_defense <- melt(setDT(data_study4_defense), id.vars = c("ID", "QualityCheck_2"), variable.name = "defense")
#save(long_defense, file = "study4longdefense.Rda")

long$attack <- as.character(long$attack)

long$contr <- ifelse(long$attack=="v14", "Ingroup", 
                     ifelse(long$attack=="v16", 'Stranger', 'Outgroup')) 

long$contr2 <- ifelse(long$attack=="v14", "Ingroup",  'others')
long$contr2 <- relevel(long$contr2, ref = "other")
long$contr2 <- as.factor(long$contr2)

## test nastiness in attack
mx0 <- lmer(value~contr2+(1|ID), data=long)  
summary(mx0)


long_defense$contr2 <- ifelse(long_defense$defense=="UK_def_dec_1" , "Ingroup",  'others')
long_defense$contr2 <- as.factor(long_defense$contr2)

long_defense$contr2 <- relevel(long_defense$contr2, ref = "others")

## test nastiness in defense
mx0_def <- lmer(value~contr2+(1|ID), data=long_defense)  
summary(mx0_def)


#######test whether investments in  attack and defense are associated with investments in trust and trustworthiness
cor.test(data_study4$overall_competition, data_study4$overall_cooperation)

###### associations between parochialism and nastyness
cor.test(data_study4$nasty_defense,data_study4$parochial_return) 
cor.test(data_study4$nasty_attack,data_study4$parochial_trust) 
cor.test(data_study4$parochial_trust,data_study4$parochial_return)
cor.test(data_study4$nasty_attack,data_study4$nasty_defense) 


###### associations between parochialism and nastiness with social identification
m1 <- lm(nasty_attack~identity_nation , data=data_study4) 
m2 <- lm(nasty_defense~identity_nation , data=data_study4) 
m3 <- lm(parochial_trust~identity_nation , data=data_study4) 
m4 <- lm(parochial_return~identity_nation , data=data_study4) 

######### associations between parochialism and nastiness with relative differences in perceived competition toward ingroup vs the rest (outgroup nationalities)
m1_a <- lm(nasty_attack~COMPETITION , data=data_study4) 
m2_b <- lm(nasty_defense~COMPETITION , data=data_study4) 
m3_c <- lm(parochial_trust~COMPETITION , data=data_study4) 
m4_d <- lm(parochial_return~COMPETITION , data=data_study4) 


############################################################
####################### STUDY 5 ############################
############################################################

### diff_perc = difference in perceived competition ingroup vs outgroup
## decision_stage1_1: investment in stage 1 to the self
## decision_stage1_2: investment in stage 1 to the group
## decision_stage1_3: investment in stage 1 to the universal pool
## between_COMP: between competition treatment (yes, no)
## within_COOP: within competition treatment (yes, no)
## nasty neighnor: difference between punishment ingroup and outgroup
## ingroup: ingroup vs outgroup dummy


load("data_study5long.Rda")
load("data_study5.Rda")

## test whether increasing competition between groups affect the relative perceived competition toward ingroup vs outgroup
t.test(diff_perc~between_COMP,data=data_study5)

## test whether parochial cooperation is higher in between competition: YES vs NO
t.test(data_study5$decision_stage1_2[data_study5$between_COMP=="between-group comp"], data_study5$decision_stage1_2[data_study5$between_COMP=="no between group comp"],paired = TRUE)

## test whether investment in parochial cooperation is significantly higher than investment in universal cooperation when competition is present
t.test(data_study5$decision_stage1_2[data_study5$between_COMP=="between-group comp"],data_study5$decision_stage1_3[data_study5$between_COMP=="between-group comp"], paired = TRUE)


## test whether increasing competition within groups affect the relative perceived competition toward ingroup vs outgroup
t.test(diff_perc~within_COOP,data=data_study5)

### test whether within group competition affect difference punishment toward ingr vs outgr
sm6 <- lm(nasty_neighbor~within_COOP, data=data_study5) 

### test whether the relative perceived competition toward ingroup vs outgroup predict nasty neighborness in punishment
m_perc4 <- lm(nasty_neighbor~diff_perc , data=data_study5) 

################# long dataset to test whether status of the target affect punishment toward ingroup vs outgroup

long_dc$ingroup <- ifelse(long_dc$punishment=="dec_stage2_ingroup_1"|long_dc$punishment=="dec_stage2_ingroup_2"|
                            long_dc$punishment=="dec_stage2_ingroup_3"|long_dc$punishment=="dec_stage2_ingroup_4"|
                            long_dc$punishment=="dec_stage2_ingroup_5"|long_dc$punishment=="dec_stage2_ingroup_6"|
                            long_dc$punishment=="dec_stage2_ingroup_7"|long_dc$punishment=="dec_stage2_ingroup_8"|
                            long_dc$punishment=="dec_stage2_ingroup_9"|long_dc$punishment=="dec_stage2_ingroup_10"|
                            long_dc$punishment=="dec_stage2_ingroup_11", 'Ingroup', 'Outgroup')

long_dc$ingroup <- as.factor(long_dc$ingroup)


long_dc$status <- ifelse((long_dc$punishment=="dec_stage2_ingroup_1"|long_dc$punishment=="dec_stage2_outgroup_1"), 1, 
                      ifelse((long_dc$punishment=="dec_stage2_ingroup_2"|long_dc$punishment=="dec_stage2_outgroup_2"), 2,
                             ifelse((long_dc$punishment=="dec_stage2_ingroup_3"|long_dc$punishment=="dec_stage2_outgroup_3"), 3,
                                    ifelse((long_dc$punishment=="dec_stage2_ingroup_4"|long_dc$punishment=="dec_stage2_outgroup_4"), 4,
                                           ifelse((long_dc$punishment=="dec_stage2_ingroup_5"|long_dc$punishment=="dec_stage2_outgroup_5"), 5,
                                                  ifelse((long_dc$punishment=="dec_stage2_ingroup_6"|long_dc$punishment=="dec_stage2_outgroup_6"), 6,
                                                         ifelse((long_dc$punishment=="dec_stage2_ingroup_7"|long_dc$punishment=="dec_stage2_outgroup_7"), 7,
                                                                ifelse((long_dc$punishment=="dec_stage2_ingroup_8"|long_dc$punishment=="dec_stage2_outgroup_8"), 8,
                                                                       ifelse((long_dc$punishment=="dec_stage2_ingroup_9"|long_dc$punishment=="dec_stage2_outgroup_9"), 9,
                                                                              ifelse((long_dc$punishment=="dec_stage2_ingroup_10"|long_dc$punishment=="dec_stage2_outgroup_1"), 10,
                                                                                                    11))))))))))
long_dc$ID2 <- as.factor(long_dc$ID2)
summary(long_dc$ID2)
long_dc$status_scale <- scale(long_dc$status)
summary(my9_final)

################# long dataset to test whether status of the target affect punishment toward ingroup vs outgroup
my9_final <- lmer(value~status_scale*ingroup+(1|ID2), data=long_dc)  ## across all conditions

my9_final_SI1 <- lmer(value~status_scale*ingroup+(1|ID2), data=long_dc[long_dc$FL_14_DO2 == 1,])  ## within comp no between comp no
my9_final_SI2 <- lmer(value~status_scale*ingroup+(1|ID2), data=long_dc[long_dc$FL_14_DO2 == 2,])  ## within comp no between comp yes
my9_final_SI3 <- lmer(value~status_scale*ingroup+(1|ID2), data=long_dc[long_dc$FL_14_DO2 == 3,])  ## within comp yes between comp no
my9_final_SI4 <- lmer(value~status_scale*ingroup+(1|ID2), data=long_dc[long_dc$FL_14_DO2 == 4,])  ## within comp yes between comp yes

summary(my9_final_SI1)
summary(my9_final_SI2)
summary(my9_final_SI3)
summary(my9_final_SI4)

#############################################################################
